# Supplementary material for: “I want to perform and succeed more than those who are HIV-seronegative” Lived experiences of youth who acquired HIV perinetally and attend Zewditu Memorial Hospital ART clinic, Addis Ababa, Ethiopia
Source: PLoS One. 2021 May 27;16(5):e0251848. doi: 10.1371/journal.pone.0251848 (PMC8158987; doi:10.1371/journal.pone.0251848)
Supplement: S1 Data — (ZIP) [file pone.0251848.s003.zip]

Archive with 5 entries (5 files):
- S1_Data/3M18-03 word.docx
- S1_Data/4M19-04 word.docx
- S1_Data/5F22-05 word.docx
- S1_Data/6F19-06 word.docx
- S1_Data/9F21-09 word.docx
